# Supplementary material for: In Vitro and Anti-Inflammatory Activity Evaluation Nanofibers from a Breath Mask and Filter Based on Polyurethane and Polyvinylidene Fluoride
Source: Polymers (Basel). 2023 Dec 8;15(24):4650. doi: 10.3390/polym15244650 (PMC10747216; doi:10.3390/polym15244650)
Supplement: Supplementary file 1 [file polymers-15-04650-s001.zip]

Archive with 1 entries (1 files):
- polymers-2712466-supplementary.pdf
